# Supplementary material for: Occupational exposure to diesel exhausts and pancreatic cancer
Source: Int J Surg. 2024 May 3;110(8):5226–7. doi: 10.1097/JS9.0000000000001498 (PMC11325946; doi:10.1097/JS9.0000000000001498)
Supplement: Supplementary file 1 [file js9-110-5226-s001.xlsx]

## Sheet: Table S1
SNP	effect_allele.exposure	other_allele.exposure	effect_allele.outcome	other_allele.outcome	beta.exposure	beta.outcome	pval.outcome	se.outcome	pval.exposure	se.exposure	F
rs116476187	G	T	G	T	0.0169665	-0.0528408	0.727969	0.151916	1.4e-06	0.00351607	23.2846
rs141396583	T	C	T	C	0.0277161	0.292164	0.147256	0.201591	3.97e-06	0.00600798	21.2817
rs17639413	G	T	G	T	0.00689481	0.0416102	0.304973	0.0405626	1.97e-09	0.00114897	36.0103
rs185816157	T	C	T	C	0.0253894	-0.286688	0.0179444	0.121131	1.71e-09	0.00421454	36.2915
rs185977371	T	C	T	C	0.0221457	0.131422	0.748552	0.40999	1.39e-06	0.00458847	23.2939
rs4421433	G	A	G	A	0.00588286	-0.0302567	0.541451	0.0495508	4.19e-06	0.00127838	21.1766
rs4877740	G	T	G	T	-0.00437319	0.0230657	0.516553	0.0355586	2.12e-06	0.000922282	22.4838
rs550691869	A	G	A	G	0.0132712	-0.0589836	0.395814	0.0694643	3.57e-07	0.00260679	25.9184
rs62536161	C	T	C	T	0.00515469	-0.021088	0.622789	0.0428704	2.08e-06	0.00108608	22.5259
rs6490986	T	G	T	G	-0.00520999	0.0211071	0.582786	0.0384241	7.93e-08	0.000970359	28.8276
rs6882321	C	A	C	A	-0.00652489	-0.100588	0.130357	0.0664961	4.66e-06	0.00142477	20.9728
rs71629802	G	T	G	T	0.0122254	-0.103012	0.517051	0.158994	2e-06	0.00257192	22.5949
rs76301812	G	A	G	A	0.0140763	0.0522966	0.628102	0.107961	1.39e-07	0.00267267	27.7387
rs78235771	C	A	C	A	0.00975622	-0.0167127	0.797201	0.0650371	1.36e-06	0.00201939	23.3412
